# Supplementary material for: Haemorrhage of human foetal cortex associated with SARS-CoV-2 infection
Source: Brain. 2023 Jan 16;146(3):1175–85. doi: 10.1093/brain/awac372 (PMC9976976; doi:10.1093/brain/awac372)
Supplement: awac372_Supplementary_Data [file awac372_supplementary_data.zip]

Archive with 2 entries (2 files):
- brain-2022-00820-File006.pdf
- brain-2022-00820-File007.pdf
